# Supplementary material for: Complete Mitochondrial Genomes of Pentapodus caninus and Lethrinus olivaceus (Spariformes: Nemipteridae and Lethrinidae): Genome Characterization and Phylogenetic Analysis
Source: Animals (Basel). 2025 Dec 7;15(24):3526. doi: 10.3390/ani15243526 (PMC12729901; doi:10.3390/ani15243526)
Supplement: Supplementary file 1 [file animals-15-03526-s001.zip]

Archive with 1 entries (1 files):
- animals-4006075-supplementary.pdf
